# Supplementary material for: Poor replication validity of biomedical association studies reported by newspapers
Source: PLoS One. 2017 Feb 21;12(2):e0172650. doi: 10.1371/journal.pone.0172650 (PMC5319681; doi:10.1371/journal.pone.0172650)
Supplement: S1 File — (XLSX) [file pone.0172650.s003.xlsx]

## Sheet: ADHD
ADHD					initial	4
# of lines	6			1	individual study					IF	media	ES	CI low	CI high	p	[LnES]		Meta-analysis			ES	CI low	CI high	p	[LnES]	consist	replic
Marker	ES	path	type	S	order	ini	Year	Author	Sign									Year	Author	Sign							1
DRD2-TaqI rs1800497 allelic	OR	ADHD	G	0	ini	1	1991	Comings	Y	30	9	4.7	2.26	9.78	0.0001	1.54756		2012	Wu	Y	1.65	1.05	2.58	0.029	0.500775	YY	0
DAT 10-R 3’UTR VNTR allelic	OR	ADHD	G	0	ini	1	1995	Cook	Y	11.2	3	2.84	1.3243	6.0995	0.0073	1.0438		2009	Gizer	Y	1.1	1	1.27	0.028	0.0953102	YY	0
DAT imaging	d	ADHD	I	0	ini	1	1999	Dougherty	Y	39	22	2.37	1.35	3.39	0.0001	4.29871		2012	Fusar-Poli	Y	0.23	0.01	0.46	0.04	0.417174	YY	0
DRD4 gene 7R carrier	OR	ADHD	G	0	ini	1	1996	LaHoste	Y	14.9	9	3.01	1.29	7.05	0.011	1.10194		2010	Smith	Y	1.33	1.16	1.53	0.0001	0.285179	YY	0
Colorings (parents)	d	ADHD	S	1	op	0	2007	McCann	Y	39	47	0.198			0.044	0.359132		2012	Nigg	Y	0.18	0.08	0.29	0.0007	0.326484	YY	1
DAT imaging	d	ADHD	I	0	op	0	2009	Volkow	Y	30	3	-0.62	-1.02	-0.21	0.003	1.12456		2012	Fusar-Poli	Y	0.23	0.01	0.46	0.04	0.417174	YY0	0
Comments
column B	indicates how effect size were expressed: OR: odd ratio, d: standardized mean difference
column D	type of study: G: genetic, I : brain imaging, S : risk factor on which each subject can act, O : other
column F	ini : initial study, op : other primary study, meta : meta-analysis
column I	first author
coumn J	indicates whether the individual study reported a statistically significant effect. Y : yes, N : no
column K	IF : 2012 impact factor of the journal that published the individual study
column L	number of newspaper articles echoing each individual study
column M	ES : effect size
columns N and O	CI: confidence interval
column P	statistical significance (p value)
column Q	logarithm of the effect size
column T	first author of the meta-analysis corresponding to each individual study
column U	indicates whether the corresponding meta-analysis reported a statistically significant effect. Y : yes, N : no
columnV	ES : effect size
columns W and X	CI : confidence interval
column Y	statistical significance (p value)
column Z	logarithm of the effect size
column AA	consistency : nominal agreement between each individual study and the corresponding meta-analysis (YYO : the individual study and the meta-analysis reported significant effects in the oposite direction)
column AB	replication validity: the individual study must be in nominal agreement with the corresponding meta-analysis and its effect size (in log) must not be inflated by more thatn 100%
marker	indicates that this individual study has been published after another individual study on the same topic and which has been also covered by newspapers

## Sheet: AUT
AUTISM					initial	4
# lignes	6			2	individual study					IF	media	ES	CI low	CI high	p	[LnES]		Meta-analysis			ES	CI low	CI high	p	[LnES]	consist	replic
Marker	ES	path	type	S	order	ini	Year	Author	Sign									Year	Author	Sign							1
5HTTLPR S/L family-based trios	OR	AUT	G	0	ini	1	1997	Cook	Y	14.9	1	1.66	1.04	2.62	0.0315	0.506818		2008	Huang	N	1.03	0.842	1.265		0.0295588	YN	0
Vermal lobules VI-VII (adult)	d	AUT	I	0	ini	1	1988	Courchesne	Y	51.7	8	-1.22	-2.02	-0.431	0.0026	2.21284		2008	Stanfield	N	-0.12	-0.36	0.13	0.35	0.217656	YN	0
Paternal age 40-49 / ≤29	RR	AUT	S	1	ini	1	2004	Glasson	Y	13.8	2	1.58	1.0847	2.299	0.0171	0.457425		2011	Hultman	YY	1.78	1.52	2.07	0.0001	0.576613	YY	1
Homocysteine plasma/serum	d	AUT	O	0	ini	1	2004	James	Y	6.5	2	-0.49			0.01	0.888762		2012	Frustaci	N	-0.09	-0.587	0.389	0.691	0.163242	YN	0
Paternal age 40-49 / ≤29	RR	AUT	S	1	op	0	2006	Reichenberg	Y	13.8	40	5.75	2.65	12.46	0.0001	1.7492		2011	Hultman	YY	1.78	1.52	2.07	0.0001	0.576613	YY	0
Total Brain Volume (children)	d	AUT	I	0	op	0	2002	Sparks	Y	8.2	1	1.03	0.463	1.589	0.0003	1.86821		2008	Stanfield	YY	0.41	0.18	0.63	0.0004	0.743658	YY	0
Comments
column B	indicates how effect size were expressed: OR: odd ratio, d: standardized mean difference
column D	type of study: G: genetic, I : brain imaging, S : risk factor on which each subject can act, O : other
column F	ini : initial study, op : other primary study, meta : meta-analysis
column I	first author
coumn J	indicates whether the individual study reported a statistically significant effect. Y : yes, N : no
column K	IF : 2012 impact factor of the journal that published the individual study
column L	number of newspaper articles echoing each individual study
column M	ES : effect size
columns N and O	CI: confidence interval
column P	statistical significance (p value)
column Q	logarithm of the effect size
column T	first author of the meta-analysis corresponding to each individual study
column U	indicates whether the corresponding meta-analysis reported a statistically significant effect. Y : yes, N : no
columnV	ES : effect size
columns W and X	CI : confidence interval
column Y	statistical significance (p value)
column Z	logarithm of the effect size
column AA	consistency : nominal agreement between each individual study and the corresponding meta-analysis (YYO : the individual study and the meta-analysis reported significant effects in the oposite direction)
column AB	replication validity: the individual study must be in nominal agreement with the corresponding meta-analysis and its effect size (in log) must not be inflated by more thatn 100%
marker	indicates that this individual study has been published after another individual study on the same topic and which has been also echoed by newspapers

## Sheet: MDD
MDD					initial	4
# of lines	11			0	individual study					IF	media	ES	CI low	CI high	p	[LnES]		Meta-analysis			ES	CI low	CI high	p	[LnES]	consist	repro
Marker	ES	path	type	S	order	ini	Year	Author	Sign									Year	Author	Sign							3
homocysteine : high plasma level	OR	MDD	O	0	op	0	2008	Almeida	Y	13.8	1	1.53	1.1	2.11	0.011	0.425268		2008	Almeida	YY	1.7	1.38	2.08	0.0001	0.530628	YY	1
5-HTTLPR S/L risk x stress	OR	MDD	G	0	ini	1	2003	Caspi	Y	31	50	1.3	1.06	1.67	0.024	0.262364		2009	Rish	NN	1.01	0.94	1.1		0.00995033	YN	0
5-HTTLPR S/L risk SS/SL+LL	OR	MDD	G	0	ini	1	1996	Collier	Y	14.9	2	1.75	1.15	2.62	0.008	0.559616		2010	Clarke	YY	1.16	1.08	1.24	0.0001	0.14842	YY	0
Low birth weight	OR	MDD	O	0	op	0	2007	Colman	Y	9.2	5	1.15	1.08	1.22	0.0001	0.139762		2013	Wojcik	Y	1.15	1	1.32	0.0485	0.139762	YY	1
SGPFC left volume	d	MDD	I	0	ini	1	1997	Drevets	Y	38.6	5	-1.08	-1.76	-0.4	0.0019	1.9589		2012	Arnone	N	-0.37	-0.82	0.08	0.05	0.671106	YN	0
Low birth weight	OR	MDD	O	0	op	0	2004	Gale	Y	6.6	1	1.5	1.1	2	0.008	0.405465		2013	Wojcik	Y	1.15	1	1.32	0.0485	0.139762	YY	0
5-HTTLPR x amygdala acti	d	MDD	I	0	ini	1	2002	Hariri	Y	31	18	1.04	0.25	1.83	0.01	1.88635		2008	Munafo	YY	0.55	0.353	0.747	0.0001	0.99759	YY	1
Low birth weight	OR	MDD	O	0	op	0	2004	Patton	Y	6.6	1	11.6	2.2	62	0.004	2.45101		2013	Wojcik	Y	1.15	1	1.32	0.0485	0.139762	YY	0
5-HTTLPR S/L risk x stress	OR	MDD	G	0	op	0	2006	Taylor	Y	9.2	2	1.6			0.008	0.470004		2009	Rish	NN	1.01	0.94	1.1		0.00995033	YN	0
Low birth weight	OR	MDD	O	0	op	0	2005	Wiles	Y	6.6	3	1.49	1.01	2.2	0.045	0.398776		2013	Wojcik	Y	1.15	1	1.32	0.0485	0.139762	YY	0
5-HTTLPR S/L risk x stress	OR	MDD	G	0	op	0	2006	Wilhelm	Y	6.6	7	1.7	1.1	3	0.036	0.530628		2009	Rish	NN	1.01	0.94	1.1		0.00995033	YN	0
					Meta-analysis echoed by newspapers
5-HTTLPR S/L risk x stress	OR	MDD	G		meta		2009	Rish	N	30	4	1.01	0.94	1.1		0.00995033
Postpartum 3 to 6 months	d	MDD	O		meta		2010	Paulson	Y	30	41	0.26	0.17	0.36	0.0001	1.34707
Comments
column B	indicates how effect size were expressed: OR: odd ratio, d: standardized mean difference
column D	type of study: G: genetic, I : brain imaging, S : risk factor on which each subject can act, O : other
column F	ini : initial study, op : other primary study, meta : meta-analysis
column I	first author
coumn J	indicates whether the individual study reported a statistically significant effect. Y : yes, N : no
column K	IF : 2012 impact factor of the journal that published the individual study
column L	number of newspaper articles echoing each individual study
column M	ES : effect size
columns N and O	CI: confidence interval
column P	statistical significance (p value)
column Q	logarithm of the effect size
column T	first author of the meta-analysis corresponding to each individual study
column U	indicates whether the corresponding meta-analysis reported a statistically significant effect. Y : yes, N : no
columnV	ES : effect size
columns W and X	CI : confidence interval
column Y	statistical significance (p value)
column Z	logarithm of the effect size
column AA	consistency : nominal agreement between each individual study and the corresponding meta-analysis (YYO : the individual study and the meta-analysis reported significant effects in the oposite direction)
column AB	replication validity: the individual study must be in nominal agreement with the corresponding meta-analysis and its effect size (in log) must not be inflated by more thatn 100%
marker	indicates that this individual study has been published after another individual study on the same topic and which has been also echoed by newspapers

## Sheet: SCH
Schizophrenia					ini	11
# of lines	15			3	individuall study					IF	media	ES	CI low	CI high	p	[LnES]		Meta-analysis			ES	CI low	CI high	p	[LnES]	consist	replic
Marker	ES	path	type	S	order	ini	Year	Author	Sign							0.767285		Year	Author	Sign					0.348411		5
DRD2 Ser311Cys rs1801028 G vs C asian	OR	SCH	G	0	ini	1	1994	Arinami	Y	39	1	3.09	1.43	6.67	0.0041	1.12817		2012	Liu	YY	1.47	1.18	1.83	0.0006	0.385262	YY	0
Paternal age ≥50 / 25-29	RR	SCH	S	1	op	0	2003	Byrne	Y	13.8	1	1.75	1.41	2.16		0.559616		2011	Miller	YY	1.66	1.46	1.89	0.0001	0.506818	YY	1
G72/G30 rs778293 M22 allelic	OR	SCH	G	0	ini	1	2002	Chumakov	Y	9.7	1	1.51			0.003	0.41211		2008	Shi	N	0.99	0.87	1.13	0.89	0.0100503	YN	0
Left lateral ventricules FES (MRI)	d	SCH	I	0	op	0	2000	Fannon	Y	14.7	3	0.62	0.1	1.14	0.019	1.12456		2012	De Peri	YY	0.49	0.35	0.64	0.0001	0.888762	YY	1
PPP3CC rs2461491 A/T allelic CC-S3	OR	SCH	G	0	ini	1	2003	Gerber	Y	9.7	3	1.15			0.041	0.139762		2008	Shi b	YY	1.07	1.022	1.239	0.004	0.0676586	YY	0
GABRB2 rs252944 C/T allelic	OR	SCH	G	0	ini	1	2004	Lo	Y	14.9	1	2.34	1.46	3.75	0.0003	0.850151		2008	Shi b	N	1.06	0.862	1.299	0.589	0.0582689	YN	0
Paternal age ≥50 / 25-29	RR	SCH	S	1	op	0	2001	Malaspina	Y	13.8	29	2.96	1.6	5.47		1.08519		2011	Miller	YY	1.66	1.46	1.89	0.0001	0.506818	YY	0
ZNF804A rs1344706 G/T allelic	OR	SCH	G	0	ini	1	2008	O’Donovan	Y	35.2	14	1.14	1.04	1.26	0.0074	0.131028		2012	Zhang	YY	1.12	1.06	1.17	0.0001	0.113329	YY	1
Superior temporal gyrus GM MRI	d	SCH	I	0	ini	1	1992	Shenton	Y	51.7	8	-1.01	-1.72	-0.29	0.002	1.83194		2013	Haijma	YY	-0.577	-0.75	-0.41	0.0001	1.04656	YY	1
COMT rs165599 allelic	OR	SCH	G	0	ini	1	2002	Shifman	Y	11.2	3	1.24	1.106	1.38	0.0002	0.215111		2009	Okochi	NN	1.03	0.96	1.108	0.396	0.0295588	YN	0
Paternal age ≥50 / 25-29	RR	SCH	S	1	op	0	2004	Sipos	Y	17.2	12	5.85	2.91	11.74		1.76644		2011	Miller	YY	1.66	1.46	1.89	0.0001	0.506818	YY	0
NRG1 SNP8NRG221533 rs35753505 al	OR	SCH	G	0	ini	1	2002	Stefansson	Y	11.2	1	1.35	1.09	1.68	0.0057	0.300105		2008	Munafo	NN	1.04	0.99	1.1	0.1	0.0392207	YN	0
DTNBP1 rs3213207 G/C allelic	OR	SCH	G	0	ini	1	2002	Straub	Y	11.2	4	0.62	0.41	0.93	0.0001	0.478036		2008	Shi b	Y	0.91	0.847	0.989	0.025	0.0943107	YY	0
Hippocampus volume MRI	d	SCH	I	0	ini	1	1990	Suddath	Y	51.7	7	-0.6			0.01	1.08828		2013	Haijma	YY	-0.52	-0.6	-0.44	0.0001	0.943176	YY	1
CHI3L1 rs4950928 G/C allelic	OR	SCH	G	0	ini	1	2007	Zhao	Y	11.2	1	1.49			0.004	0.398776		2010	Ohi	N	1.03	0.86	1.24	0.72	0.0295588	YN	0
Comments
column B	indicates how effect size were expressed: OR: odd ratio, d: standardized mean difference
column D	type of study: G: genetic, I : brain imaging, S : risk factor on which each subject can act, O : other
column F	ini : initial study, op : other primary study, meta : meta-analysis
column I	first author
coumn J	indicates whether the individual study reported a statistically significant effect. Y : yes, N : no
column K	IF : 2012 impact factor of the journal that published the individual study
column L	number of newspaper articles echoing each individual study
column M	ES : effect size
columns N and O	CI: confidence interval
column P	statistical significance (p value)
column Q	logarithm of the effect size
column T	first author of the meta-analysis corresponding to each individual study
column U	indicates whether the corresponding meta-analysis reported a statistically significant effect. Y : yes, N : no
columnV	ES : effect size
columns W and X	CI : confidence interval
column Y	statistical significance (p value)
column Z	logarithm of the effect size
column AA	consistency : nominal agreement between each individual study and the corresponding meta-analysis (YYO : the individual study and the meta-analysis reported significant effects in the oposite direction)
column AB	replication validity: the individual study must be in nominal agreement with the corresponding meta-analysis and its effect size (in log) must not be inflated by more thatn 100%
marker	indicates that this individual study has been published after another individual study on the same topic and which has been also echoed by newspapers

## Sheet: AD
Alzheimer					ini	7
# of lines	12			0	individuall study					IF	media	ES	CI low	CI high	p	[LnES]		Meta-analysis			ES	CI low	CI high	p	[LnES]	consist	replic
Marker	ES	path	type	S	order	ini	Year	Author	Sign							0.623925		Year	Author	Sign					0.326558		4
APOE 491A/T AA vs TT+AT rs449647	OR	AD	G	0	ini	1	1998	Bullido	Y	35.2	3	2.5	1.695	3.6634	0.0001	0.916291		2010	Xin	YY	1.49	1.29	1.72	0.0001	0.398776	YY	0
Homocystein levels	d	AD	O	0	ini	1	1998	Clarke	Y	7.7	2	0.55	0.25	0.85	0.0003	0.99759		2011	Ho	YY	0.59	0.37	0.8	0.0001	1.07014	YY	1
Antihypertensive medication	OR	AD	O	0	ini	1	1998	Forette	Y	39	2	0.5			0.049	0.693147		2011	Chang-Quan	N	0.9	0.79	1.03	0.13	0.105361	YN	0
PGBD1 rs3800324 allelic	OR	AD	G	0	ini	1	2007	Grupe (Wu)	Y	7.7	2	1.78	1.04	3.12	0.0396	0.576613		2011	Belbin	N	1.07	0.92	1.24	0.36	0.0676586	YN	0
CR1 rs3818361 allelic	OR	AD	G	0	op	0	2009	Harold UK	Y	35.2	46	1.18	1.079	1.293	0.0003	0.165514		2011	Antunez	YY	1.18	1.113	1.252	0.0001	0.165514	YY	1
Antihypertensive medication	OR	AD	O	0	op	0	2006	Khachaturian	Y	7.7	7	0.64	0.41	0.98	0.045	0.446287		2011	Chang-Quan	N	0.9	0.79	1.03	0.13	0.105361	YN	0
CR1 rs3818361 allelic	OR	AD	G	0	op	0	2009	Lambert	Y	35.2	36	1.19	1.11	1.26	0.0001	0.173953		2011	Antunez	YY	1.18	1.113	1.252	0.0001	0.165514	YY	1
CYP46A1 T/C TT/TC+CC	OR	AD	G	0	op	0	2003	Papassotiropoulos	Y	7.7	11	2.16	1.41	3.32	0.0004	0.770108		2013	Li b	NN	1.01	0.88	1.16		0.00995033	YN	0
Antihypertensive medication	OR	AD	O	0	op	0	2008	Peters	Y	23.9	8	0.87	0.76	1	0.045	0.139262		2011	Chang-Quan	N	0.9	0.79	1.03	0.13	0.105361	YN	0
GAB2 rs10793294 allelic	OR	AD	G	0	ini	1	2007	Reiman NDC	Y	15.8	2	0.55	0.42	0.7	0.0001	0.597837		2011	Belbin	Y	0.78	0.64	0.93	0.007	0.248461	YY	0
SORL1 A/G rs2282649 allelic	OR	AD	G	0	ini	1	2007	Rogaeva	Y	35.2	36	1.31	1.08	1.59	0.0062	0.270027		2010	Reynolds	YY	1.1	1.04	1.16	0.001	0.0953102	YY	0
APOE ε4 late onset AD allelic	OR	AD	G	0	ini	1	1993	Strittmatter	Y	9.7	5	5.7	3.4391	9.3533	0.0001	1.74047		2012	Sadigh-Eteghad	YY	3.98	3.44	4.61	0.0001	1.38128	YY	1
Comments
column B	indicates how effect size were expressed: OR: odd ratio, d: standardized mean difference
column D	type of study: G: genetic, I : brain imaging, S : risk factor on which each subject can act, O : other
column F	ini : initial study, op : other primary study, meta : meta-analysis
column I	first author
coumn J	indicates whether the individual study reported a statistically significant effect. Y : yes, N : no
column K	IF : 2012 impact factor of the journal that published the individual study
column L	number of newspaper articles echoing each individual study
column M	ES : effect size
columns N and O	CI: confidence interval
column P	statistical significance (p value)
column Q	logarithm of the effect size
column T	first author of the meta-analysis corresponding to each individual study
column U	indicates whether the corresponding meta-analysis reported a statistically significant effect. Y : yes, N : no
columnV	ES : effect size
columns W and X	CI : confidence interval
column Y	statistical significance (p value)
column Z	logarithm of the effect size
column AA	consistency : nominal agreement between each individual study and the corresponding meta-analysis (YYO : the individual study and the meta-analysis reported significant effects in the oposite direction)
column AB	replication validity: the individual study must be in nominal agreement with the corresponding meta-analysis and its effect size (in log) must not be inflated by more thatn 100%
marker	indicates that this individual study has been published after another individual study on the same topic and which has been also echoed by newspapers

## Sheet: MS
Multiple sclerosis					ini	2
# of lines	12			5	individuall study					IF	media	ES	CI low	CI high	p	[LnES]		Meta-analysis			ES	CI low	CI high	p	[LnES]	consist	replic
Marker	ES	path	type	S	order	ini	Year	Author	Sign							0.620092		Year	Author	Sign					0.47034		9
Anti-VCA IgG (EBV)	OR	MS	O	0	op	0	2004	Alotaibi	Y	30	7	3.8	1.38	10.56	0.01	1.335		2010	Santiago	YY	5.5	3.37	8.81	0.0001	1.70475	YY	1
KIF1B rs10492972 C/T allelic	OR	MS	G	0	op	0	2009	ANZgene	N	35.2	2	1	0.9169	1.0921	0.988	0		2011	Kudryavtseva	NN	1.02	0.97	1.06	0.46	0.0198026	NN	0
Anti-VCA IgG (EBV)	OR	MS	O	0	op	0	2001	Ascherio	Y	30	16	9	1.8	45.2	0.008	2.19722		2010	Santiago	YY	5.5	3.37	8.81	0.0001	1.70475	YY	1
hepatitis B vaccination	OR	MS	S	1	op	0	2001	Ascherio	N	51.7	6	0.9	0.5	1.6		0.105361		2011	Farez	N	1	0.74	1.37	0.099	0	NN	1
KIF1B rs10492972 C/T allelic	OR	MS	G	0	ini	1	2008	Aulchenko	Y	35.2	1	1.34	1.2016	1.51	0.0001	0.29267		2011	Kudryavtseva	NN	1.02	0.97	1.06	0.46	0.0198026	YN	0
IL7R T244I rs6897932 CC/CT+TT	OR	MS	G	0	op	0	2007	Gregory	Y	35.2	29	1.29	1.14	1.46	0.0001	0.254642		2011	Zhang	YY	1.15	1.06	1.24	0.0009	0.139762	YY	1
IL7R T244I rs6897932 C/T allelic	OR	MS	G	0	ini	1	2007	Hafler	Y	51.7	32	1.18	1.09	1.27	0.0001	0.165514		2011	Zhang	YY	1.11	1.04	1.19	0.001	0.10436	YY	1
Smoking (prior to MS) conservative	RR	MS	S	1	op	0	2009	Hedstrom	Y	8.2	2	1.5	1.27	1.77	0.0001	0.405465		2011	Handel	YY	1.48	1.35	1.63	0.0001	0.392042	YY	1
hepatitis B vaccination	OR	MS	S	1	op	0	2004	Hernan	Y	8.2	10	3.1	1.5	6.3	0.002	1.1314		2011	Farez	N	1	0.74	1.37	0.099	0	YN	0
Smoking (prior to MS) conservative	RR	MS	S	1	op	0	2005	Hernan	Y	9.9	1	1.3	1	1.69	0.049	0.262364		2011	Handel	YY	1.48	1.35	1.63	0.0001	0.392042	YY	1
Infectious mononucleosis	OR	MS	O	0	op	0	2005	Ponsonby	Y	30	13	2.01	1.11	3.63	0.021	0.698135		2010	Handel	YY	2.17	1.97	2.39	0.0001	0.774727	YY	1
Smoking (prior to MS) conservative	RR	MS	S	1	op	0	2003	Riise	Y	8.2	19	1.81	1.1	2.9	0.014	0.593327		2011	Handel	YY	1.48	1.35	1.63	0.0001	0.392042	YY	1
Comments
column B	indicates how effect size were expressed: OR: odd ratio, d: standardized mean difference
column D	type of study: G: genetic, I : brain imaging, S : risk factor on which each subject can act, O : other
column F	ini : initial study, op : other primary study, meta : meta-analysis
column I	first author
coumn J	indicates whether the individual study reported a statistically significant effect. Y : yes, N : no
column K	IF : 2012 impact factor of the journal that published the individual study
column L	number of newspaper articles echoing each individual study
column M	ES : effect size
columns N and O	CI: confidence interval
column P	statistical significance (p value)
column Q	logarithm of the effect size
column T	first author of the meta-analysis corresponding to each individual study
column U	indicates whether the corresponding meta-analysis reported a statistically significant effect. Y : yes, N : no
columnV	ES : effect size
columns W and X	CI : confidence interval
column Y	statistical significance (p value)
column Z	logarithm of the effect size
column AA	consistency : nominal agreement between each individual study and the corresponding meta-analysis (YYO : the individual study and the meta-analysis reported significant effects in the oposite direction)
column AB	replication validity: the individual study must be in nominal agreement with the corresponding meta-analysis and its effect size (in log) must not be inflated by more thatn 100%
marker	indicates that this individual study has been published after another individual study on the same topic and which has been also echoed by newspapers
columns I, J and L	indicates that this individual study reported a null finding that has been echoed as such by newspapers
columns I, J and L	indicates that newspaper articles echoing this study put forward significant effects about other genetic factors, but did not report on this null finding

## Sheet: PD
Parkinson					ini	2
# of lines	17			8	individuall study					IF	media	ES	CI low	CI high	# pati	[LnES]		Meta-analysis			ES	CI low	CI high	p	[LnES]	consist	replic
Marker	ES	path	type	S	order	ini	Year	Author	Sign							1.32382		Year	Author	Sign					1.03537		13
Pesticides exposure	RR	PD	S	1	op	0	2006	Ascherio	Y	11.2	16	1.8	1.3	2.5	413	0.587787		2012	Van der Mark	YY	1.62	1.4	1.88	0.0001	0.482426	YY	1
Head injury preceding c/c	RR	PD	O	0	op	0	2003	Bower	Y	8.2	10	4.3	1.2	5.5	196	1.45862		2012	Noyce	YY	1.58	1.3	1.91	0.0001	0.457425	YY	0
Anti-infla non-asp-steroi all	RR	PD	S	1	ini	1	2003	Chen	Y	7.7	17	0.55	0.32	0.96	414	0.597837		2012	Noyce	Y	0.83	0.95	0.72	0.0084	0.18633	YY	0
Smoking ever/never all	RR	PD	S	1	op	0	2010	Chen	Y	8.2	1	0.74	0.67	0.82	1662	0.301105		2012	Noyce	YY	0.64	0.69	0.6	0.0001	0.446287	YY	1
GBA gene N370S G/A cauca allelic	OR	PD	G	0	op	0	2007	Clark	Y	8.2	2	5.57	1.67	18.59	278	1.7174		2012	Lill	YY	3.51	2.55	4.83	0.0001	1.25562	YY	1
Statin use	RR	PD	O	0	op	0	2012	Gao	Y	7.7	1	0.74	1	0.54	644	0.301105		2013	Undela	Y	0.77	0.92	0.64	0.005	0.261365	YY	1
LRRK2 G2019S rs34637584 allelic	OR	PD	G	0	op	0	2005	Gilks	Y	39	14	12.27			482	2.50716		2012	Wu	YY	14.98	10.68	21.01	0.0001	2.70672	YY	1
Well water exposure case/c	RR	PD	S	1	op	0	1990	Koller	Y	8.2	1	1.7	1.05	2.7	150	0.530628		2012	Noyce	Y	1.21	1.04	1.4	0.012	0.19062	YY	0
LRRK2 G2019S rs34637584 allelic	OR	PD	G	0	op	0	2006	Lesage	Y	51.7	10	29.31	6.96	123.5	104	3.37793		2012	Wu	YY	14.98	10.68	21.01	0.0001	2.70672	YY	1
LRRK2 G2019S rs34637584 allelic	OR	PD	G	0	op	0	2006	Ozelius	Y	51.7	11	17.6	5.9	52.2	120	2.8679		2012	Wu	YY	14.98	10.68	21.01	0.0001	2.70672	YY	1
Coffe drinking/non-drinking all	RR	PD	S	1	op	0	2000	Ross	Y	30	34	0.45	0.71	0.3	102	0.798508		2012	Noyce	YY	0.67	0.76	0.58	0.0001	0.400478	YY	1
LRRK2 R1628P rs33949390 allelic	OR	PD	G	0	ini	1	2008	Ross	Y	11.2	1	2.03	1.33	3.09	1230	0.708036		2012	Wu	Y	1.96	1.13	3.41	0.02	0.672944	YY	1
GBA gene N370S G/A cauca allelic	OR	PD	G	0	op	0	2009	Sidransky	Y	51.7	1	3.96	2.6	6.02	278	1.37624		2012	Lill	YY	3.51	2.55	4.83	0.0001	1.25562	YY	1
Odor identification	d	PD	O	0	op	0	2001	Sobel	Y	9.7	1	2.06	1.29	2.83	20	3.73643		2012	Rayahel	YY	1.52	1.21	1.83	0.0001	2.75698	YY	1
Pesticides exposure	RR	PD	S	1	op	0	2009	Tanner	Y	7.7	4	1.9	1.12	3.21	519	0.641854		2012	Van der Mark	YY	1.62	1.4	1.88	0.0001	0.482426	YY	1
Smoking ever/never all	RR	PD	S	1	op	0	2007	Thacker	Y	8.2	1	0.71	0.58	0.87	413	0.34249		2012	Noyce	YY	0.64	0.69	0.6	0.0001	0.446287	YY	1
Anti-infla non-asp-steroi all	RR	PD	S	1	op	0	2007	Wahner	Y	8.2	15	0.52	0.35	0.79	293	0.653926		2012	Noyce	Y	0.83	0.95	0.72	0.0084	0.18633	YY	0
Comments
column B	indicates how effect size were expressed: OR: odd ratio, d: standardized mean difference
column D	type of study: G: genetic, I : brain imaging, S : risk factor on which each subject can act, O : other
column F	ini : initial study, op : other primary study, meta : meta-analysis
column I	first author
coumn J	indicates whether the individual study reported a statistically significant effect. Y : yes, N : no
column K	IF : 2012 impact factor of the journal that published the individual study
column L	number of newspaper articles echoing each individual study
column M	ES : effect size
columns N and O	CI: confidence interval
column P	statistical significance (p value)
column Q	logarithm of the effect size
column T	first author of the meta-analysis corresponding to each individual study
column U	indicates whether the corresponding meta-analysis reported a statistically significant effect. Y : yes, N : no
columnV	ES : effect size
columns W and X	CI : confidence interval
column Y	statistical significance (p value)
column Z	logarithm of the effect size
column AA	consistency : nominal agreement between each individual study and the corresponding meta-analysis (YYO : the individual study and the meta-analysis reported significant effects in the oposite direction)
column AB	replication validity: the individual study must be in nominal agreement with the corresponding meta-analysis and its effect size (in log) must not be inflated by more thatn 100%
marker	indicates that this individual study has been published after another individual study on the same topic and which has been also echoed by newspapers

## Sheet: BC
Breast cancer					ini	11
# of lines	64			41	individuall study					IF	media	ES	CI low	CI high	p	[LnES]		Meta-analysis			ES	CI low	CI high	p	[LnES]	consist	repro
Marker	ES	path	type	S	order	ini	Year	Author	Sign							0.404472		Year	Author	Sign					0.199528		32
Birth weight (high versus low)	OR	BC	O	0	op	0	2004	Ahlgren	Y	51.7	18	1.17	1.02	1.33	0.0204	0.157004		2009	Xu	YY	1.2	1.08	1.34	0.0009	0.182322	YY	1
SL4A7 rs4973768 allele	OR	BC	G	0	ini	1	2009	Ahmed	Y	35.2	3	1.33	1.07	1.65	0.0098	0.285179		2012	Chen-b	YY	1.08	1.04	1.11	0.0001	0.076961	YY	0
Smoking x NAT2 slow genotype all (pre-post meno)	OR	BC	S	1	ini	1	1996	Ambrosone	Y	30	14	1.61	1.04	2.47	0.0309	0.476234		2008	Ambrosone	YY	1.27	1.16	1.4	0.0001	0.239017	YY	1
Physical activity (all types)	OR	BC	S	1	op	0	2006	Bardia	Y	10.6	6	0.86	0.96	0.78	0.0044	0.150823		2013	Wu	YY	0.88	0.85	0.91	0.0001	0.127833	YY	1
EBV infection	OR	BC	O	0	op	0	1999	Bonnet	Y	14.3	4	9.37	2.67	32.88	0.0005	2.23751		2012	Huo	YY	6.29	2.13	18.59	0.0009	1.83896	YY	1
Statin use	OR	BC	O	0	op	0	2004	Boudreau	N	5.2	1	0.9	0.7	1.2		0.105361		2012	Undela	NN	0.99	0.94	1.04		0.0100503	NN	1
Fruit and vegetable (high versus low)	RR	BC	S	1	op	0	2010	Butler	Y	6.5	1	0.7	0.95	0.51	0.025	0.356675		2012	Aune-c	Y	0.89	0.99	0.8		0.116534	YY	0
Dietary fiber (hign vs low)	RR	BC	S	1	op	0	2007	Cade	Y	7	19	0.48	0.96	0.24	0.038	0.733969		2012	Aune	YY	0.93	0.89	0.98	0.0031	0.0725707	YY	0
Statin use	OR	BC	O	0	op	0	2006	Cauley	N	14.3	4	0.91	0.8	1.05		0.0943107		2012	Undela	NN	0.99	0.94	1.04		0.0100503	NN	1
CHEK2 1100delC hetero general	OR	BC	G	0	op	0	2004	CHEK2-BCC	Y	11.2	6	2.34	1.72	3.2	0.0001	0.850151		2008	Weischer	YY	2.7	2.1	3.4	0.0001	0.993252	YY	1
Red meat intake premeno	RR	BC	S	1	op	0	2006	Cho	Y	10.6	35	1.97	1.35	2.88	0.001	0.678034		2009	Taylor	YY	1.24	1.08	1.42	0.0021	0.215111	YY	0
Pregnancy induced hypertension	RR	BC	O	0	op	0	2001	Cohn	Y	14.3	1	0.49	0.8	0.3	0.0044	0.71335		2013	Kim	N	0.83	0.66	1.06		0.18633	YN	0
Regular Aspirin Use	OR	BC	S	1	op	0	2005	Cook	N	30	5	0.98	0.87	1.09		0.0202027		2012	Bosetti	YY	0.9	0.85	0.95	0.0002	0.105361	NY	0
Thyroid replacement treat.	OR	BC	O	0	op	0	2005	Cristofanilli	Y	5.2	4	0.43	0.57	0.33	0.0001	0.84397		2012	Angelousi	N	1.06	0.82	1.35	0.672	0.0582689	YN	0
CHEK2 I157T allele rs17879961	OR	BC	G	0	op	0	2011	Cybulski	Y	18	3	1.48	1.25	1.74	0.0001	0.392042		2012	Liu	YY	1.48	1.31	1.66	0.0001	0.392042	YY	1
Physical activity (vigorous)	OR	BC	S	1	op	0	2007	Dallal	Y	10.6	14	0.8	0.94	0.69	0.0047	0.223144		2013	Wu	YY	0.86	0.89	0.82	0.0001	0.150823	YY	1
Oral contraceptive use	OR	BC	S	1	op	0	2003	Dumeaux	Y	6.2	7	1.25	1.05	1.46	0.008	0.223144		2012	Zhu	NN	1.08	0.99	1.17		0.076961	YY	0
FGFR2 rs2981582 T allele	OR	BC	G	0	ini	1	2007	Easton	Y	38.6	34	1.26	1.23	1.3	0.0001	0.231112		2013	Wang	YY	1.2	1.16	1.23	0.0001	0.182322	YY	1
Regular Aspirin Use	RR	BC	S	1	op	0	1996	Egan	N	14.3	13	1.01	0.8	1.27		0.00995033		2012	Bosetti	YY	0.9	0.85	0.95	0.0002	0.105361	NY	0
Statin use	OR	BC	O	0	op	0	2005	Eliassen	N	10.6	2	0.99	0.86	1.13		0.0100503		2012	Undela	NN	0.99	0.94	1.04		0.0100503	NN	1
CYP17 T34C dominant rs 743572 CC+CT vs TT	OR	BC	G	0	ini	1	1997	Feigelson	Y	8.6	7	2.52	1.07	5.94	0.034	0.924259		2010	Chen-d	NN	1	0.95	1.07	0.9	0	YN	0
FGFR2 rs1219648 G allele	OR	BC	G	0	op	0	2011	Fletcher	Y	14.3	1	1.31	1.25	1.37	0.0001	0.270027		2013	Wang	YY	1.23	1.19	1.27	0.0001	0.207014	YY	1
Regular Aspirin Use	RR	BC	S	1	op	0	2004	Garcia-Rodriguez	Y	5.1	1	0.77	0.62	0.95		0.261365		2012	Bosetti	YY	0.9	0.85	0.95	0.0002	0.105361	YY	0
Regular Aspirin Use	OR	BC	S	1	op	0	2008	Gierach	Y	5.9	22	0.94	0.89	1	0.0375	0.0618754		2012	Bosetti	YY	0.9	0.85	0.95	0.0002	0.105361	YY	1
Rheumatoid arthritis	OR	BC	O	0	ini	1	1993	Gridley	Y	14.3	5	0.79	0.6	1	0.0705	0.235722		2008	Smitten	YY	0.84	0.79	0.9	0.0001	0.174353	YY	1
Oral contraceptive use	OR	BC	S	1	op	0	2007	Hannaford	N	17.2	11	0.98	0.87	1.1		0.0202027		2012	Zhu	NN	1.08	0.99	1.17		0.076961	NN	1
Regular Aspirin Use	RR	BC	S	1	op	0	1996	Harris	Y	5.7	1	0.69	0.46	0.99	511	0.371064		2012	Bosetti	YY	0.9	0.85	0.95	0.0002	0.105361	YY	0
Milk intake high vs low	RR	BC	S	1	op	0	2001	Hjartaker	Y	6.2	3	0.51	0.27	0.96	0.038	0.673345		2011	Dong-d	N	0.9	0.8	1.02		0.105361	YN	0
BMI (5kg/m2 increment) post-meno	OR	BC	S	1	op	0	1997	Huang	Y	30	19	1.99	1.43	2.76	0.001	0.688135		2008	Renehan	YY	1.12	1.08	1.16	0.0001	0.113329	YY	0
Vit A intake high vs low	OR	BC	S	1	op	0	1993	Hunter	y	51.7	14	0.84	0.99	0.71	0.001	0.174353		2011	Fulan	YY	0.83	0.78	0.88	0.0001	0.18633	YY	1
FGFR2 rs1219648 G allele	OR	BC	G	0	ini	1	2007	Hunter (NHS)	Y	35.2	12	1.34	1.19	1.5	0.0001	0.29267		2013	Wang	YY	1.23	1.19	1.27	0.0001	0.207014	YY	1
Lignan/enterolignan	RR	BC	S	1	ini	1	1997	Ingram	Y	39	2	0.36	0.15	0.86	0.0218	1.02165		2010	Buck	N	0.92	0.81	1.02		0.0833816	YN	0
Regular Aspirin Use	RR	BC	S	1	op	0	2007	Jacobs	N	14.3	7	0.83	0.63	1.1		0.18633		2012	Bosetti	YY	0.9	0.85	0.95	0.0002	0.105361	NY	0
Milk intake high vs low	RR	BC	S	1	op	0	1996	Knekt	Y	5.1	3	0.42	0.24	0.74	0.003	0.867501		2011	Dong-d	N	0.9	0.8	1.02		0.105361	YN	0
HRAS1 VNTRs rare allele	OR	BC	G	0	op	0	1993	Krontiris	Y	51.7	8	2.02	1.25	3.27	0.0042	0.703098		2011	Zhang-b	YY	2.03	1.34	3.1	0.001	0.708036	YY	1
Red meat intake premeno	RR	BC	S	1	ini	1	1991	Lee	Y	39	3	2.57	1.36	4.86	0.0037	0.943906		2009	Taylor	YY	1.24	1.08	1.42	0.0021	0.215111	YY	0
Physical activity (vigorous)	OR	BC	S	1	op	0	2008	Leitzmann	Y	5.9	26	0.68	0.85	0.54	0.0009	0.385662		2013	Wu	YY	0.86	0.89	0.82	0.0001	0.150823	YY	0
ELF-EMF	OR	BC	S	1	op	0	2003	London	N	5.03	1	1.12	0.64	1.97		0.113329		2010	Chen	NN	0.99	0.898	1.088		0.0100503	NN	1
NSAID ibuprofen	OR	BC	S	1	op	0	2005	Marshall	Y	14.3	16	1.51	1.17	1.95	0.0016	0.41211		2008	Takkouche	YY	0.79	0.97	0.64	0.001	0.235722	YYO	0
Physical activity (premenopausal)	OR	BC	S	1	op	0	2008	Maruti	Y	14.3	15	0.77	0.93	0.64	0.0061	0.261365		2013	Wu	YY	0.77	0.84	0.72	0.0001	0.261365	YY	1
Physical activity (postmenopausal)	OR	BC	S	1	op	0	2003	McTiernan	Y	30	20	0.86	0.95	0.78	0.0027	0.150823		2013	Wu	YY	0.88	0.92	0.84	0.0001	0.127833	YY	1
CHEK2 1100delC hetero Familial	OR	BC	G	0	ini	1	2002	Meijers-Heijboer	Y	35.2	27	4.8	3.3	9.8	0.0001	1.56862		2008	Weischer	YY	4.8	3.3	7.2	0.0001	1.56862	YY	1
BMI (5kg/m2 increment) pre-meno	OR	BC	S	1	op	0	2006	Michels	Y	10.6	5	0.91	0.86	0.97	0.0021	0.0943107		2008	Renehan	YY	0.92	0.88	0.97	0.001	0.0833816	YY	1
Preeclampsia	RR	BC	O	0	op	0	2004	Paltiel	Y	17.2	1	1.38	1	1.89	0.046	0.322083		2013	Kim	N	0.86	0.73	1.01		0.150823	YN	0
Total dairy food intake high vs low	RR	BC	S	1	op	0	2009	Park	N	10.6	2	0.96	0.88	1.04		0.040822		2011	Dong-d	YY	0.85	0.76	0.95	0.0043	0.162519	NY	0
BMI (5kg/m2 increment) post-meno	OR	BC	S	1	op	0	2007	Reeves	Y	17.2	18	1.18	1.15	1.22	0.0001	0.165514		2008	Renehan	YY	1.12	1.08	1.16	0.0001	0.113329	YY	1
Physical activity (all types)	OR	BC	S	1	op	0	1998	Rockhill	N	14.3	2	1.1	0.8	1.5		0.0953102		2013	Wu	YY	0.88	0.85	0.91	0.0001	0.127833	NY	0
Physical activity (all types)	OR	BC	S	1	op	0	1999	Rockhill	Y	10.6	13	0.82	0.97	0.7	0.017	0.198451		2013	Wu	YY	0.88	0.85	0.91	0.0001	0.127833	YY	1
ELF-EMF	OR	BC	S	1	op	0	2003	Schoenfeld	N	5.03	1	1.08	0.77	1.51		0.076961		2010	Chen	NN	0.99	0.898	1.088		0.0100503	NN	1
FGFR2 rs1219648 G allele	OR	BC	G	0	op	0	2008	Stacey	Y	35.2	1	1.23	1.17	1.29	0.0001	0.207014		2013	Wang	YY	1.23	1.19	1.27	0.0001	0.207014	YY	1
Fasting glucose level (high vs low) pre-meno	RR	BC	S	1	op	0	2007	Stattin	Y	7.7	5	2.13	1.2	4.1	0.002	0.756122		2013	Boyle	N	1.11	0.72	1.71		0.10436	YN	0
Physical activity (all types)	OR	BC	S	1	op	0	2013	Steindorf	Y	6.2	2	0.87	0.97	0.79	0.0078	0.139262		2013	Wu	YY	0.88	0.85	0.91	0.0001	0.127833	YY	1
Antidepressant all	OR	BC	S	1	op	0	2003	Steingard	Y	7	4	1.17	1.01	1.36	0.039	0.157004		2012	Eom	NN	1.02	0.96	1.08		0.0198026	YN	0
Alcohol consump. ER+PR-	OR	BC	S	1	op	0	2005	Suzuki	Y	14.3	3	2.36	1.56	3.56	0.0001	0.858662		2008	Suzuki	Y	1.28	1.07	1.53	0.0068	0.24686	YY	0
Red meat intake premeno	RR	BC	S	1	op	0	2007	Taylor	Y	5.1	25	1.1	1	1.2	0.0404	0.0953102		2009	Taylor	YY	1.24	1.08	1.42	0.0021	0.215111	YY	1
Regular Aspirin Use	RR	BC	S	1	op	0	2004	Terry	Y	30	50	0.74	0.92	0.59	0.008	0.301105		2012	Bosetti	YY	0.9	0.85	0.95	0.0002	0.105361	YY	0
Pregnancy induced hypertension	RR	BC	O	0	ini	1	1989	Thompson	Y	14.3	2	0.73	0.58	0.91	0.0062	0.314711		2013	Kim	N	0.83	0.66	1.06		0.18633	YN	0
Physical activity (all types)	OR	BC	S	1	op	0	1997	Thune	Y	51.7	24	0.63	0.95	0.42	0.027	0.462035		2013	Wu	YY	0.88	0.85	0.91	0.0001	0.127833	YY	0
Lignan/enterolignan	RR	BC	S	1	op	0	2007	Touillaud	Y	14.3	1	0.83	0.95	0.71	0.02	0.18633		2010	Buck	N	0.92	0.81	1.02		0.0833816	YN	0
FGFR2 rs2981582 T allele	OR	BC	G	0	op	0	2010	Travis	Y	39	7	1.22	1.17	1.28	0.0001	0.198851		2013	Wang	YY	1.23	1.19	1.27	0.0001	0.207014	YY	1
SL4A7 rs4973768 allele	OR	BC	G	0	op	0	2010	Turnbull	Y	35.2	9	1.16	1.09	1.23	0.0001	0.14842		2012	Chen-b	YY	1.08	1.04	1.11	0.0001	0.076961	YY	1
Vegetables intake (high vs low)	RR	BC	S	1	op	0	2005	VanGlis	N	30	24	0.98	0.84	1.14		0.0202027		2012	Aune-c	NN	0.99	0.92	1.06		0.0100503	NN	1
Soy isoflavones consumption high vs low (daidzen)	RR	BC	S	1	op	0	2003	Yamamoto	Y	14.3	8	0.46	0.84	0.25	0.012	0.776529		2011	Dong-c	Y	0.89	0.79	0.99	0.0429	0.116534	YY	0
TGF- β1 29C/T CC vs TT+TC	OR	BC	G	0	ini	1	2001	Ziv	Y	30	7	0.41	0.4072	0.78	0.0067	0.891598		2010	Huang	N	0.95	0.87	1.045	0.315	0.0512933	YN	0
					meta-analyses echoed by newspapers
BMI (5kg/m2 increment) post-meno	OR	BC	S		meta		2008	Renehan	Y	39	18	1.12	1.08	1.16	0.0001	0.113329
NSAID aspirin	OR	BC	S		meta		2008	Takkouche	Y	14.3	20	0.92	0.9	0.95	0.001	0.0833816
Comments
column B	indicates how effect size were expressed: OR: odd ratio, d: standardized mean difference
column D	type of study: G: genetic, I : brain imaging, S : risk factor on which each subject can act, O : other
column F	ini : initial study, op : other primary study, meta : meta-analysis
column I	first author
coumn J	indicates whether the individual study reported a statistically significant effect. Y : yes, N : no
column K	IF : 2012 impact factor of the journal that published the individual study
column L	number of newspaper articles echoing each individual study
column M	ES : effect size
columns N and O	CI: confidence interval
column P	statistical significance (p value)
column Q	logarithm of the effect size
column T	first author of the meta-analysis corresponding to each individual study
column U	indicates whether the corresponding meta-analysis reported a statistically significant effect. Y : yes, N : no
columnV	ES : effect size
columns W and X	CI : confidence interval
column Y	statistical significance (p value)
column Z	logarithm of the effect size
column AA	consistency : nominal agreement between each individual study and the corresponding meta-analysis (YYO : the individual study and the meta-analysis reported significant effects in the oposite direction)
column AB	replication validity: the individual study must be in nominal agreement with the corresponding meta-analysis and its effect size (in log) must not be inflated by more thatn 100%
marker	indicates that this individual study has been published after another individual study on the same topic and which has been also echoed by newspapers
columns I, J and L	indicates that these individual studies reported a null finding that has been echoed as such by newspapers
columns I, J and L	indicates that newspaper articles echoing this study put forward significant protective effect of asprin towards various cancers, including breast cancer, while the individual study reported that this effect did not reach statistical significance

## Sheet: GLAU
GLAUCOMA					initial	2
# of lines	2			0	individual study					IF	media	ES	CI low	CI high	p	[LnES]		Meta-analysis			ES	CI low	CI high	p	[LnES]	consist	replic
Marker	ES	path	type	S	order	ini	Year	Author	Sign									Year	Author	Sign							1
LOXL1 SNP rs2165241 exfol glauc. Caucas	OR	GLAU	G	0	ini	1	2007	Thorleifsson	Y	31	3	3.78	2.74	5.2	0.0001	1.32972		2010	Chen	YY	3.39	3.07	3.74	0.0001	1.22083	YY	1
optineurin Met98Lys AA+AT/TT POAG	OR	GLAU	G	0	ini	1	2002	Rezaie	Y	31	2	7.23	3.2697	15.9828	0.0001	1.97824		2010	Cheng	N	1.08	0.94	1.25		0.076961	YN	0
					meta-analysis echoed by newspapers
high myopia as risk of POAG	OR	GLAU	O		meta		2011	Marcus	Y	5.6	3	2.46	1.93	3.15	0.0001	0.900161
Comments
column B	indicates how effect size were expressed: OR: odd ratio, d: standardized mean difference
column D	type of study: G: genetic, I : brain imaging, S : risk factor on which each subject can act, O : other
column F	ini : initial study, op : other primary study, meta : meta-analysis
column I	first author
coumn J	indicates whether the individual study reported a statistically significant effect. Y : yes, N : no
column K	IF : 2012 impact factor of the journal that published the individual study
column L	number of newspaper articles echoing each individual study
column M	ES : effect size
columns N and O	CI: confidence interval
column P	statistical significance (p value)
column Q	logarithm of the effect size
column T	first author of the meta-analysis corresponding to each individual study
column U	indicates whether the corresponding meta-analysis reported a statistically significant effect. Y : yes, N : no
columnV	ES : effect size
columns W and X	CI : confidence interval
column Y	statistical significance (p value)
column Z	logarithm of the effect size
column AA	consistency : nominal agreement between each individual study and the corresponding meta-analysis (YYO : the individual study and the meta-analysis reported significant effects in the oposite direction)
column AB	replication validity: the individual study must be in nominal agreement with the corresponding meta-analysis and its effect size (in log) must not be inflated by more thatn 100%
marker	indicates that this individual study has been published after another individual study on the same topic and which has been also echoed by newspapers

## Sheet: RA
RHEUMATOID ARTHRITIS					initial	6		largest		op		Meta
# of lines	11			3	individual study					IF	media	ES	CI low	CI high	p	[LnES]		Meta-analysis			ES	CI low	CI high	p	[LnES]	consist	repro
Marker	ES	path	type	S	order	ini	Year	Author	Sign									Year	Author	Sign							7
PTPN22 C1858T rs2476601 T/C allelic	OR	RA	G	0	ini	1	2004	Begovich-2	Y	11.2	2	2.13	1.73	2.615	0.0001	0.756122		2012	Lee g	YY	1.64	1.514	1.77	0.0001	0.494696	YY	1
Smoking ever/never	OR	RA	S	1	op	0	2001	Hutchinson	Y	9.1	6	1.81	1.22	2.19	0.002	0.593327		2010	Sugiyama	YY	1.4	1.25	1.58	0.0001	0.336472	YY	1
FCRL3 -169 rs7528684 C/T allelic	OR	RA	G	0	ini	1	2005	Kochi	Y	35.2	1	1.37	1.1814	1.5965	0.0001	0.314811		2010	Lee d	N	1.06	0.987	1.146	0.107	0.0582689	YN	0
TRAF1-C5 rs3761847 allelic	OR	RA	G	0	op	0	2009	Lee	N	7.5	1	0.96	0.85	1.08		0.040822		2010	Patsopoulos	YY	1.1	1.06	1.14	0.0001	0.0953102	NY	0
Smoking ever/never	OR	RA	S	1	op	0	2001	Reckner-Olsson	Y	9.1	3	1.75	1.27	2.41	0.0006	0.559616		2010	Sugiyama	YY	1.4	1.25	1.58	0.0001	0.336472	YY	1
PTPN22 C1858T rs2476601 T/C allelic	OR	RA	G	0	op	0	2005	Simkins	Y	7.5	4	1.6	1.27	2.033	0.0001	0.470004		2012	Lee g	YY	1.64	1.514	1.77	0.0001	0.494696	YY	1
Smoking ever/never	OR	RA	S	1	op	0	2003	Stolt	Y	9.1	1	1.32	1.04	1.67	0.0216	0.277632		2010	Sugiyama	YY	1.4	1.25	1.58	0.0001	0.336472	YY	1
MHC2TA 168A/G rs3087456 G/A allelic A vs G	OR	RA	G	0	ini	1	2005	Swanberg	Y	35.2	4	0.85	0.7541	0.9659	0.0121	0.162519		2008	Bronson	NN	0.95	0.901	1.03	0.062	0.0512933	YN	0
TNFAIP3 rs6920220 A/G allelic	OR	RA	G	0	ini	1	2007	Thomson	Y	35.2	1	1.23	1.147	1.327	0.0001	0.207014		2012	Lee e	YY	1.22	1.16	1.26	0.0001	0.198851	YY	1
SLC22A4 sls2F1/F2 allelic	OR	RA	G	0	ini	1	2003	Tokuhiro	Y	35.2	14	1.25	1.07	1.46	0.049	0.223144		2008	Okada	YY	1.11	1.05	1.18	0.0008	0.10436	YY	0
IL-23 rs10489629 A/G allelic	OR	RA	G	0	ini	1	2007	WTCCC	Y	38.6	32	1.12	1.029	1.213	0.0084	0.113329		2012	Song b	YY	1.08	1.029	1.131	0.002	0.076961	YY	1
Comments
column B	indicates how effect size were expressed: OR: odd ratio, d: standardized mean difference
column D	type of study: G: genetic, I : brain imaging, S : risk factor on which each subject can act, O : other
column F	ini : initial study, op : other primary study, meta : meta-analysis
column I	first author
coumn J	indicates whether the individual study reported a statistically significant effect. Y : yes, N : no
column K	IF : 2012 impact factor of the journal that published the individual study
column L	number of newspaper articles echoing each individual study
column M	ES : effect size
columns N and O	CI: confidence interval
column P	statistical significance (p value)
column Q	logarithm of the effect size
column T	first author of the meta-analysis corresponding to each individual study
column U	indicates whether the corresponding meta-analysis reported a statistically significant effect. Y : yes, N : no
columnV	ES : effect size
columns W and X	CI : confidence interval
column Y	statistical significance (p value)
column Z	logarithm of the effect size
column AA	consistency : nominal agreement between each individual study and the corresponding meta-analysis (YYO : the individual study and the meta-analysis reported significant effects in the oposite direction)
column AB	replication validity: the individual study must be in nominal agreement with the corresponding meta-analysis and its effect size (in log) must not be inflated by more thatn 100%
marker	indicates that this individual study has been published after another individual study on the same topic and which has been also echoed by newspapers
